# Supplementary material for: Apoptosis Induction in HepG2 and HCT116 Cells by a Novel Quercetin-Zinc (II) Complex: Enhanced Absorption of Quercetin and Zinc (II)
Source: Int J Mol Sci. 2023 Dec 14;24(24):17457. doi: 10.3390/ijms242417457 (PMC10743889; doi:10.3390/ijms242417457)
Supplement: Supplementary file 1 [file ijms-24-17457-s001.zip]

Archive with 1 entries (1 files):
- ijms-2720176-supplementary.pdf
